# Supplementary material for: Prevalence of depression among students at Ethiopian universities and associated factors: A systematic review and meta-analysis
Source: PLoS One. 2023 Oct 12;18(10):e0288597. doi: 10.1371/journal.pone.0288597 (PMC10569578; doi:10.1371/journal.pone.0288597)
Supplement: S1 Data — (XLSX) [file pone.0288597.s002.xlsx]

## Sheet: Excel For NCD @ HIV 2013 E
Author	Location of the study	Study settings	Study design	Sample size	Tools	Prevalence	Number of cases	SE	logiteventrate
Birhanu et al.2016	Ambo, Ethiopia	University	CS	410	CESD’s questioner >22	32.2	132.02	0.105698	3.47197
Agumasie et al.2021	Debre birhan, Ethiopia	University	CS	369	PHQ-9 ≥10	17.1	63.099	0.138265	2.83908
Ahmed et al.2020	Jimma, Ethiopia	University	CS	556	Beck Depression Inventory (BDI-II)> 14	28.2	156.792	0.0942488	3.33932
Terasaki et al.2009	Hawassa, Ethiopia	University	CS	1176	PHQ-9 >10	23.6	277	0.0687201	3.16125
Kebede et al.2019	Addis Abba, Ethiopia	University	CS	273	HADS>8	51.3	140.049	0.121086	3.93769
Seid et al.2019	Wollo, Ethiopia	University	CS	334	Beck Depression Inventory-II (BDI-II) 14-63	35.3	117.902	0.114495	3.56388
Dagnew et.al 2020	Gondar, Ethiopia	University	CS	383	Beck’s Depression Inventory (BDIII) =21 -63	34.73	133.016	0.107323	3.5476
Worku et al.2020	Arsi, Ethiopia	University	CS	384	Beck’s Depression Inventory (BDIII) >14	4.4	16.896	0.248816	1.4816
Berhanu et al.2020	Addis Ababa, Ethiopia	University	CS	300	self administered Questionnaire- CES-D >16	27.7	83.1	0.129012	3.32143
Teshome et al.2019	Haromaya , Haromaya	University	CS	1022	BDI> 13	26.8	273.896	0.0706239	3.2884
